# Supplementary material for: Roles of Proteins Containing Immunoglobulin-Like Domains in the Conjugation of Bacterial Plasmids
Source: mSphere. 2022 Jan 5;7(1):e00978-21. doi: 10.1128/msphere.00978-21 (PMC8730810; doi:10.1128/msphere.00978-21)
Supplement: TABLE S1 [file msphere.00978-21-st001.xlsx]

## Sheet: Hoja1
			Accession	Description	Score	Coverage	# Proteins	# Unique Peptides	# Peptides	# PSMs	# AAs	MW [kDa]	calc. pI
		RSP-Flag	Q9L5V1	Uncharacterized protein OS=Salmonella typhi OX=90370 GN=R0009 PE=4 SV=1 - [Q9L5V1_SALTI] - RSP	532.34	69.77	4	84	84	184	1406	155.4	5.47
			A0A0W4T704	Uncharacterized protein OS=Salmonella enterica OX=28901 GN=IN95_04195 PE=4 SV=1 - [A0A0W4T704_SALER] - RSP2	187.77	58.56	2	35	35	62	794	86.7	6.01
			A0A0W4T739	Conjugal transfer protein OS=Salmonella enterica OX=28901 GN=IN95_04500 PE=4 SV=1 - [A0A0W4T739_SALER] - R0127 -TrhH	59.46	39.92	4	13	13	18	471	50.4	5.69
			A0A3Z4T556	Conjugal transfer protein TraN (Fragment) OS=Salmonella enterica I OX=59201 GN=DPC30_23900 PE=4 SV=1 - [A0A3Z4T556_SALET] -TraN	4.87	3.34	6	2	2	2	927	102.1	5.63
		∆-RSP (negative control)	A0A124DWT2	Malate dehydrogenase OS=Salmonella enterica OX=28901 GN=mdh_2 PE=3 SV=1 - [A0A124DWT2_SALER] - Mdh_2	12.6	11.25	70	2	2	3	311	32.2	6.11
			G8I0D7	Chloramphenicol acetyltransferase (Fragment) OS=Salmonella enterica subsp. enterica serovar Weltevreden OX=57743 GN=catA1 PE=4 SV=1 - [G8I0D7_SALET] - CatA1	11.4	18.42	7	2	2	3	152	18	6.42
			G5SCI6	Uncharacterized protein (Fragment) OS=Salmonella enterica subsp. enterica serovar Wandsworth str. A4-580 OX=913086 GN=LTSEWAN_2946 PE=4 SV=1 - [G5SCI6_SALET] - LTSEWAN_2946	11.03	72.22	16	2	2	3	36	3.9	4.61
			A0A0V2F2B3	30S ribosomal protein S16 OS=Salmonella enterica subsp. enterica serovar Newport str. S09097 OX=1243581 GN=rpsP PE=3 SV=1 - [A0A0V2F2B3_SALNE] - LFZ31_130775	9.47	32.93	10	2	2	3	82	9.2	10.55
			A0A447MAR3	Osmotically inducible protein OsmY OS=Salmonella bongori OX=54736 GN=osmY_1 PE=4 SV=1 - [A0A447MAR3_SALBN] - OsmY_1	6.64	24.74	51	2	2	2	97	10.2	7.25
			G5Q3W0	Isocitrate dehydrogenase OS=Salmonella enterica subsp. enterica serovar Montevideo str. S5-403 OX=913242 GN=LTSEMON_2708 PE=4 SV=1 - [G5Q3W0_SALMO] - LTSEMON_2708	6.57	15.17	87	3	3	3	290	31.7	5.24
			A0A241SC82	Anti-sigma-28 factor FlgM OS=Salmonella enterica subsp. salamae serovar 55:k:z39 str. 1315K OX=1243602 GN=LFZ47_10305 PE=4 SV=1 - [A0A241SC82_SALER] - FlgM	6.51	22.68	20	2	2	3	97	10.6	9.41
			A0A447U4Q8	Zinc/cadmium-binding protein OS=Salmonella enterica I OX=59201 GN=zinT PE=4 SV=1 - [A0A447U4Q8_SALET] - ZinT	6.39	13.95	88	2	2	2	172	19.9	8.59
			A0A3R0EZK2	UPF0265 protein YeeX OS=Salmonella enterica I OX=59201 GN=yeeX PE=3 SV=1 - [A0A3R0EZK2_SALET] - YeeX	5.99	38.32	11	2	2	2	107	12.6	9.11
			G5Q5T5	Cysteine synthase (Fragment) OS=Salmonella enterica subsp. enterica serovar Montevideo str. S5-403 OX=913242 GN=LTSEMON_3543 PE=4 SV=1 - [G5Q5T5_SALMO] - LTSEMON_3543	5.63	8.75	57	2	2	2	240	25.6	5.12
			A0A379T767	Enolase OS=Salmonella enterica subsp. arizonae OX=59203 GN=eno_3 PE=4 SV=1 - [A0A379T767_SALER] - Eno_3	5.44	17.7	36	3	3	3	226	24.2	4.98
			A0A379T547	50S ribosomal subunit protein L2 OS=Salmonella enterica subsp. arizonae OX=59203 GN=rplB_2 PE=4 SV=1 - [A0A379T547_SALER] - RplB_2	5.43	19.9	18	3	3	4	196	21.4	10.87
			A0A3S4FXF4	Major type 1 subunit fimbrin (Pilin) OS=Salmonella enterica I OX=59201 GN=fimA_3 PE=4 SV=1 - [A0A3S4FXF4_SALET] - FimA	5.24	14.56	123	2	2	2	158	16.2	4.97
			G5LQ45	Flagellar hook-associated protein 1 OS=Salmonella enterica subsp. enterica serovar Alachua str. R6-377 OX=913241 GN=flgK PE=3 SV=1 - [G5LQ45_SALET] -FlgK	4.63	4.04	61	2	2	2	545	58.2	4.97
			A0A3S5YH88	30S ribosomal protein S20 OS=Salmonella enterica subsp. arizonae serovar 18:z4,z23:- str. CVM N26626 OX=1395119 GN=P298_01775 PE=4 SV=1 - [A0A3S5YH88_SALER] - P298_01775	4.58	31.15	10	2	2	2	61	6.7	10.36
			A0A447NX75	5-methyltetrahydropteroyltriglutamate--homocysteine methyltransferase OS=Salmonella enterica subsp. salamae OX=59202 GN=metE_2 PE=3 SV=1 - [A0A447NX75_SALER] - MetE_2	3.58	6.49	202	2	2	2	462	52	7.75
			A0A3S5DC79	Branched-chain amino acid aminotransferase OS=Salmonella enterica subsp. enterica serovar Sanjuan OX=1160765 GN=ilvE_1 PE=4 SV=1 - [A0A3S5DC79_SALET] - IlvE_1	2.98	17.31	59	2	2	2	104	11.7	5.91
