# Supplementary material for: Roles of Proteins Containing Immunoglobulin-Like Domains in the Conjugation of Bacterial Plasmids
Source: mSphere. 2022 Jan 5;7(1):e00978-21. doi: 10.1128/msphere.00978-21 (PMC8730810; doi:10.1128/msphere.00978-21)
Supplement: TABLE S2 [file msphere.00978-21-st002.xlsx]

## Sheet: BLASTn R0055 vs plasmids db
Description	Incompatibility group	Query Cover	E value	Per. ident	Accession
Escherichia coli isolate MSB1_9D-sc-2280338 plasmid 2	IncHI1	1	0.0	100.00	NZ_LR890350.1
Escherichia coli O18ac:H14 strain 873.10 plasmid unnamed1	IncHI1	1	0.0	100.00	NZ_CP061755.1
Escherichia coli strain ARL09/232 plasmid pCO_Eco4457-1	IncHI1	1	0.0	100.00	NZ_CP049968.1
Escherichia coli strain ST410 plasmid p2189-NDM	IncHI1	1	0.0	100.00	NZ_CP029631.1
Salmonella enterica subsp. enterica serovar Typhi plasmid R27	IncHI1	1	0.0	100.00	NC_002305.1
Salmonella enterica subsp. enterica serovar Derby strain CVM 30155 plasmid p30155-1	IncHI1	1	0.0	99.92	NZ_CP053049.1
Escherichia coli strain RW7-1 plasmid pRW7-1_235k_tetX	IncFIA(HI1), IncHI1A, IncHI1B(R27), IncX1	1	0.0	99.92	NZ_MT219825.1
Escherichia coli strain RT18-1 plasmid pRT18-1_294k_tetX	IncFIB(K), IncFIA(HI1), IncHI1A, IncHI1B(R27)	1	0.0	99.92	NZ_MT219824.1
Escherichia coli strain SY3626_hybrid plasmid pSY3626_190k_tetX	IncFIB(K), IncFIA(HI1), IncHI1A, IncHI1B(R27)	1	0.0	99.92	NZ_CP059284.1
Escherichia coli strain SY3626C1 plasmid pSY3626C1_315k	IncFIB(K), IncFIA(HI1), IncHI1A, IncHI1B(R27)	1	0.0	99.92	NZ_CP059044.1
Escherichia coli strain SY3626C5 plasmid pSY3626C1_229k	IncFIA(HI1), IncHI1A, IncHI1B(R27)	1	0.0	99.92	NZ_CP058949.1
Escherichia coli strain SY3626 plasmid pSY3626_190k_tetX	IncFIA(HI1), IncHI1A, IncHI1B(R27)	1	0.0	99.92	NZ_JABXOE010000002.1
Escherichia coli strain 2019XSD11-TC2 plasmid p2019XSD11-TC2-284	IncFIA, IncFII, IncHI1A, IncHI1B	1	0.0	99.92	NZ_MN101858.1
Escherichia coli strain 2019XSD11 plasmid p2019XSD11-190	IncFIA, IncHI1A, IncHI1B	1	0.0	99.92	NZ_MN101856.1
Escherichia coli strain 14OD0056 plasmid p14ODMR	IncHI1, IncFIA	1	0.0	99.92	NZ_MG904992.1
Escherichia coli strain T28R plasmid pT28R-1	IncFIA(HI1), IncHI1A, IncHI1B(R27)	1	0.0	99.92	NZ_CP049354.1
Escherichia coli strain T16R plasmid pT16R-1	IncFIA(HI1), IncHI1A, IncHI1B(R27)	1	0.0	99.92	NZ_CP046717.1
Escherichia coli strain 1919D62 plasmid p1919D62-1	IncFIA(HI1), IncHI1A, IncHI1B(R27)	1	0.0	99.92	NZ_CP046007.1
Escherichia coli strain 1919D3 plasmid p1919D3-1	IncFIA(HI1), IncHI1A, IncHI1B(R27)	1	0.0	99.92	NZ_CP046004.1
Escherichia coli strain YPE10 plasmid pYPE10-190k-tetX4	IncFIA(HI1), IncHI1A, IncHI1B(R27)	1	0.0	99.92	NZ_CP041449.1
Escherichia coli strain YSP8-1 plasmid pYSP8-1	IncHI1	1	0.0	99.92	NZ_CP037911.1
Escherichia coli strain CP53 plasmid pCP53-mcr	IncFIA, IncHI1A, IncHI1B, IncN	1	0.0	99.92	NZ_CP033094.1
Salmonella enterica subsp. enterica serovar Typhi str. CT18 plasmid pHCM1	IncHI1	1	0.0	99.92	NC_003384.1
Salmonella enterica strain GX1006 plasmid pSal21GXH-tetX4	IncFIA(HI1), IncHI1A, IncHI1B(R27)	1	0.0	99.92	NZ_CP060586.1
Salmonella enterica subsp. enterica serovar Typhimurium strain R18.1078 plasmid pR18.1078_p247k	IncFIA(HI1), IncHI1A, IncHI1B(R27)	1	0.0	99.87	NZ_CP065568.1
Salmonella enterica subsp. enterica serovar Typhi strain 311189_206186 plasmid pHCM1	IncHI1	1	0.0	99.87	NZ_CP029939.1
Salmonella enterica subsp. enterica serovar Enteritidis strain 81-1705 plasmid pSE81-1705-1	IncFIA(HI1), IncHI1A, IncHI1B(R27)	1	0.0	99.87	NZ_CP018652.1
Salmonella enterica subsp. enterica serovar Enteritidis strain 81-1706 plasmid pSE81-1706	IncFIA(HI1), IncFIB (S), IncFII (S), IncHI1A, IncHI1B(R27)	1	0.0	99.87	NZ_CP018656.1
Escherichia coli strain SD134209 plasmid pSD134209-1	IncFIA(HI1), IncHI1A, IncHI1B(R27)	1	0.0	99.87	NZ_CP029690.1
Salmonella enterica subsp. enterica serovar Saintpaul strain 4695 plasmid p4695_blaTEM-1B	IncFIA(HI1), IncHI1A, IncHI1B(R27)	1	0.0	99.83	NZ_CP062979.2
Salmonella enterica subsp. enterica serovar Typhimurium strain 21G7 isolate B71 plasmid pB71	IncHI1	1	0.0	99.86	NZ_KP899806.1
Escherichia coli strain 4M9F plasmid p4M9F	IncFIA(HI1)/IncHI1A/IncHI1B (R27)	1	0.0	91.03	NZ_MN256759.1
Escherichia coli strain 4M8F plasmid p4M8F	IncFIA (HI1), IncFIB, IncHI1A, IncHI1B (R27),IncY	1	0.0	91.03	NZ_MN256758.1
Escherichia coli strain 4M18F plasmid p4M18F	IncFIA (HI1), IncFIB, IncHI1A, IncHI1B (R27),IncY	1	0.0	91.03	NZ_MN256757.1
Klebsiella pneumoniae strain KP14812 plasmid pKP14812-MCR-1	IncHI1	1	0.0	91.03	NZ_MH733010.1
Escherichia coli strain CP131_Sichuan plasmid pCP131-IncHI1	IncHI1	1	0.0	91.03	NZ_CP053721.1
Escherichia coli strain EC2 plasmid pEC2-4	IncHI1	1	0.0	91.03	NZ_CP016184.1
Salmonella enterica strain SA20030575 plasmid pSA20030575.1	IncHI1A, IncHI1B(R27)	1	0.0	91.03	NZ_CP030182.1
Salmonella enterica subsp. enterica serovar Saintpaul strain SGB23 plasmid pSGB23	IncHI1	1	0.0	91.03	NZ_CP023167.1
Salmonella enterica subsp. enterica serovar Typhimurium strain CVM 28321-a plasmid p28321a-1	IncFIA-IncHI1A-InHI1B-IncQ	1	0.0	91.03	NZ_CP053053.1
Salmonella enterica subsp. enterica serovar Typhimurium strain CVM 24362 plasmid p24362-1	IncFIA(HI1), IncHI1A, IncHI1B(R27), IncQ1	1	0.0	91.03	NZ_CP051379.1
Escherichia coli strain 100063-3 plasmid p100063-3	IncFIA(HI1), IncHI1A, IncHI1B(R27), IncQ1	1	0.0	90.99	NZ_MT586609.1
Escherichia coli strain 99063 plasmid p99063	IncFIA(HI1), IncHI1A, IncHI1B(R27), IncQ1	1	0.0	90.99	NZ_MT586606.1
Escherichia coli strain 97974-2T plasmid p97974-2T	IncFIA(HI1), IncHI1A, IncHI1B(R27), IncQ1	1	0.0	90.99	NZ_MT586605.1
Escherichia coli strain 10068 plasmid p10068	IncFIA(HI1), IncHI1A, IncHI1B(R27), IncQ1	1	0.0	90.99	NZ_MT586604.1
Escherichia coli strain 15S04829-4 plasmid p15S04829-4	IncFIA(HI1), IncHI1A, IncHI1B(R27), IncQ1	1	0.0	90.99	NZ_MT586603.1
Escherichia coli strain 15S04714-1 plasmid p15S04714-1	IncFIA(HI1), IncHI1A, IncHI1B(R27), IncQ1	1	0.0	90.99	NZ_MT586601.1
Escherichia coli strain 99783-3T plasmid p99783-3T	IncFIA(HI1), IncHI1A, IncHI1B(R27), IncQ1	1	0.0	90.99	NZ_MT586607.1
Escherichia coli strain 15S04779-4 plasmid p15S04779-4	IncFIA(HI1), IncHI1A, IncHI1B(R27), IncQ1	1	0.0	90.99	NZ_MT586602.1
Salmonella enterica subsp. enterica serovar Typhimurium strain 21G5 isolate 109-9 plasmid p109/9	IncHI1	1	0.0	90.99	NZ_KP899805.1
Salmonella enterica subsp. enterica serovar Typhimurium strain 21G6 isolate F8475 plasmid pF8475	IncHI1	1	0.0	90.99	NZ_KP899804.1
Klebsiella michiganensis strain RHB20-C01 plasmid pRHB20-C01_2	IncFIA(HI1), IncHI1A, IncHI1B(R27), IncQ1	1	0.0	90.99	NZ_JABXTO010000002.1
Escherichia coli plasmid pGD27-31	IncFIA(HI1), IncHI1A, IncHI1B(R27)	1	0.0	90.99	NZ_MN232190.1
Klebsiella michiganensis strain RHB20-C02 plasmid pRHB20-C02_2	IncFIA(HI1), IncHI1A, IncHI1B(R27), IncQ1	1	0.0	90.99	NZ_CP058213.1
Salmonella enterica strain SRC27 plasmid pSRC27-H	IncHI1	1	0.0	90.99	NZ_CP058810.1
Escherichia coli plasmid pEQ2	IncHI1	1	0.0	90.99	NC_023277.2
Escherichia coli plasmid pEQ1	IncHI1	1	0.0	90.99	NC_023289.2
Escherichia coli strain 3498 plasmid p3498	IncFIA(HI1), IncHI1A, IncHI1B(R27), IncQ1	1	0.0	90.99	NZ_MG948335.1
Escherichia coli strain H226B plasmid pH226B	IncHI1	1	0.0	90.99	NZ_KX129784.1
Escherichia coli strain 1454 plasmid RCS78_p	IncFIA(HI1), IncHI1A, IncHI1B(R27), IncQ1	1	0.0	90.99	NZ_LT985296.1
Salmonella enterica subsp. enterica serovar strain PNCS000211 plasmid p10-3184.1	IncFIA(HI1), IncHI1A, IncHI1B(R27)	1	0.0	90.99	NZ_CP039717.1
Salmonella enterica subsp. enterica serovar strain PNCS014846 plasmid p08-4425.1	IncFIA(HI1), IncHI1A, IncHI1B(R27)	1	0.0	90.99	NZ_CP039559.1
Escherichia coli O111:H- str. 11128 plasmid pO111_1	IncHI1	1	0.0	90.99	NC_013365.1
Salmonella enterica subsp. enterica serovar Choleraesuis plasmid pMAK1	IncHI1	1	0.0	90.99	NC_009981.1
Escherichia coli strain H9Ecoli plasmid p1-H9	p0111	1	0.0	85.42	NZ_CP029181.1
Escherichia coli strain ECCHD184 plasmid pTB211	p0111, IncFIB(AP001918)	1	0.0	85.38	NZ_CP033251.1
Escherichia coli plasmid p16EC-p0111	p0111, IncN-type	1	0.0	85.34	NZ_MN086777.1
Escherichia coli strain ECCRA-119 plasmid pTB202	p0111, IncN-type	1	0.0	85.30	NZ_CP029244.1
Escherichia coli strain EC2_1 plasmid pEC2_1-4	IncHI, IncF	0.99	0.0	93.00	NZ_CP016183.1
